# Supplementary material for: Gold Nanoparticles Supported on Ceria Nanoparticles Modulate Leukocyte–Endothelium Cell Interactions and Inflammation in Type 2 Diabetes
Source: Antioxidants (Basel). 2022 Nov 20;11(11):2297. doi: 10.3390/antiox11112297 (PMC9686981; doi:10.3390/antiox11112297)
Supplement: Supplementary file 1 [file antioxidants-11-02297-s001.zip]

Archive with 1 entries (1 files):
- antioxidants-1986484-supplementary.pdf
